# Supplementary material for: A Systematic Review of Cutaneous Involvement in Metastatic Bone Sarcomas: Insights from 102 Reported Cases
Source: Cancers (Basel). 2026 Jan 29;18(3):437. doi: 10.3390/cancers18030437 (PMC12897171; doi:10.3390/cancers18030437)
Supplement: Supplementary file 1 [file cancers-18-00437-s001.zip]

Archive with 1 entries (1 files):
- cancers-4102379-File S1.xlsx
