# Supplementary material for: A Systematic Review of Cutaneous Involvement in Metastatic Bone Sarcomas: Insights from 102 Reported Cases
Source: Cancers (Basel). 2026 Jan 29;18(3):437. doi: 10.3390/cancers18030437 (PMC12897171; doi:10.3390/cancers18030437)
Supplement: Supplementary file 1 [file cancers-18-00437-s001.zip › cancers-4102379-File S1.xlsx]

## Sheet: Case-by-case
Ref_ID	Author_Year	Title	DOI_or_PubMed_or_URL	Histology	Primary_Bone_Site	Age	Sex	Skin_Met_Site (scalp/trunk/extremity/hand/etc.)	Skin_Met_Distribution (solitary/multiple)	Lesion_Morphology (nodule/plaque/ulcer/etc.)	Latency_from_primary_to_skin_met (months)	Synchronous_with_primary? (Yes/No)	Other_Met_Sites (lung/bone/viscera/etc.)	Diagnostic_Method (biopsy/FNAC/other)	IHC_Key_Markers (e.g., SATB2, CD99, S100, Brachyury)	Treatment_Skin (excision/RT/electrochemo/none)	Systemic_Therapy (at time of skin met)	Outcome (NED/AWD/DOD/unknown)	Survival_from_skin_met (months)	Full_Text_Available (Yes/No)	Data_Type (case report/case series)
OS-01	Fan 2016	A case of cutaneous metastasis of osteosarcoma	http://www.pifukezazhi.com/EN/Y2016/V49/I7/482	osteosarcoma	upper jaw	68	F	extremity	multiple	nodules	NA	NA	brain, lymph nodes, lungs, gastrointestinal tract, kidneys, bones, intermuscular tissues	biopsy	s-100+ (focal), vimentin+, cd99+, p63+, ki67+ (60%), keratin-	NA	NA	dod	6	no (article in chinese, abstract in english)	case report
OS-02	Kachapur 2023	A Rare Case of Cutaneous Metastasis of Osteosarcoma	10.4103/ajim.ajim_21_21	osteosarcoma	tibia	18	F	head/neck	solitary	swelling	10	no	lung	fnac	NA	NA	none	NA	NA	yes	case report
OS-03	Singh 2017	A Tripod of Metastasis in a Case of Osteosarcoma	https://www.aimdrjournal.com/wp-content/uploads/2021/08/PT7_CR_Monika.pdf	osteosarcoma	femur	65	M	scalp	solitary	nodule	0	yes	lungs, pleura, liver	fnac	NA	none	NA	NA	NA	yes	case report
OS-04	Setoyama 1996	Cutaneous metastasis of an osteosarcoma. A case report	10.1097/00000372-199612000-00015	osteosarcoma	NA	NA	NA	NA	NA	NA	NA	NA	NA	NA	NA	NA		NA	NA	no	case report
OS-05	Choo 2016	Cutaneous Metastasis of Giant Cell-Rich Osteosarcoma	10.5021/ad.2016.28.2.247	osteosarcoma	femur	43	M	scalp	multiple	nodules	6	no	lungs, mandible		biopsy	none	ifosfamide, adriamycin, methotrexate, gemcitabine, docetaxel, cyclophosphamide, etoposide	dod	3	yes	case report
OS-06-1	Collier 2003	Cutaneous metastasis of osteosarcoma	10.1067/s0190-9622(03)00460-2	osteosarcoma	tibia	75	F	extremity, scalp (right knee, overlying surgical site)	multiple	nodules, erythematous, nontender	8	no	lung	biopsy	NA	excision	Ifosfamide (after prior doxorubicin/cisplatin) για την μετα	lost to follow-up	NA	yes	Case report (part of 2-case series)
OS-06-2	>>	>>	>>	osteosarcoma	femur	46	F	scalp	solitary	nodule (erythematous, firm)	276	no	lungs, thorax	biopsy	NA	excision	Trimetrexate, aerosolized Adriamycin για την μετα	awd	>4	yes	Case report (part of 2-case series)
OS-07	Ragsdale 2011	Cutaneous metastasis of osteosarcoma in the scalp	10.1097/DAD.0b013e318214a7ea	osteosarcoma	pelvis	22	M	scalp	solitary	dome-shaped, erythematous nodule	9	no	lung	biopsy	desmin-, SMA+, pancytokeratin+, CD34+, s100+	subtotal excision	cisplatin, doxorubicin, methotrexate για τον πρωτοπαθη ογκο. προστεθηκε IGFR-1 antibody για την μετα	dod	5.5	yes	case report
OS-08	Park 2009	Cutaneous metastasis of post-irradiation osteosarcoma	10.1684/ejd.2008.0560	osteosarcoma	NA	NA	NA	NA	NA	NA	NA	NA	NA	NA	NA	NA	NA	NA	NA	no	case report
OS-09	Sallagonda 2021	Cutaneous metastatic osteosarcoma – A rare case report	10.1093/ajcp/aqab191.089	osteosarcoma	tibia	44	F	extremity (left thigh)	multiple	painful mass	24	no	NA	biopsy	NA	excision	none	NA	NA	yes	case report
OS-10	Fernandez-Pineda 2011	Isolated subcutaneous metastasis of osteosarcoma 5 years after initial diagnosis	10.1016/j.jpedsurg.2011.06.011	osteosarcoma	tibia	19	F	trunk (periumbilical)	solitary	nodule	60	no	none	biopsy	NA	excision	NA	NA	NA	yes	case report
OS-11	Vaidya 2002	Letter to the editor: osteogenic sarcoma—cutaneous metastases	10.1002/mpo.1364	osteosarcoma	calcaneus	16	M	extremity, trunk (right thigh, abdominal wall, right scapular)	multiple	nodules	25	no	lung, brain	biopsy	NA	excision	Ifosfamide, etoposide, high-dose methotrexate για τον ογκο, συνεχιστηκε για την μετα	dod	7	yes	case report
OS-12	Delépine 2006	Métastases sous-cutanées révélatrices d’un ostéosarcome du fémur	10.1016/s0035-1040(06)75934-7	osteosarcoma	femur	42	F	scalp	multiple	firm, mobile, subcutaneous nodules	0	yes	none	biopsy	vimentin+, s-100+ (focal), smooth muscle actin+ (focal),ck7–, ck20–, ema–, hmb45–	wide local excision of scalp lesions	Adriamycin + Cisplatin + Ifosfamide και για ογκο και για μετα	awd	39	yes	case report
OS-13	Herman 2004	Multifocal synchronous osteosarcoma with cutaneous and muscle metastases	10.1007/s00247-004-1205-9	osteosarcoma	femur	12	F	trunk (abdominal wall)	multiple	nodular/ossified	0	yes	lungs, bones, muscles	biopsy	NA	NA	n/a	dod	1	yes	case report
OS-14-1	Wesche 2000	Non-hematopoietic cutaneous metastases in children and adolescents: thirty years experience at St. Jude Children's Research Hospital.	10.1034/j.1600-0560.2000.027010485.x	osteosarcoma	clavicle	20	F	head/neck	NA	NA	NA	NA	NA	not reported	NA	NA	not reported	NA	NA	yes	series of varius cancers
OS-14-2	>>	>>	>>	osteosarcoma	tibia	20	M	scalp	NA	NA	NA	NA	NA	not reported	NA	NA	not reported	NA	NA	yes	series of varius cancers
OS-15	Myhand 1995	Osteogenic sarcoma with skin metastases	10.1016/0190-9622(95)91479-x	osteosarcoma	clavicle	21	M	head/neck (right supraclavicular)	multiple	nodules	0	yes	lymph nodes, mediastinum, clavicle soft tissue	biopsy	NA	Systemic chemotherapy (high-dose methotrexate, doxorubicin, cisplatin), primary tumor unresectable	Same	awd	NA	yes	case report
OS-16-1	Larsen 2010	Osteosarcoma of the skin	10.1111/j.1365-4632.2010.04315.x	osteosarcoma	femur	12	F	trunk (right scapula, abdomen)	multiple	nodules (pleomorphic, atypical, dermal infiltrate)	NA	NA	NA	biopsy	vimentin +, s100–, ck–, melan-A–	NA	n/a	NA	NA	yes	case report
OS-16-2	>>	>>	>>	osteosarcoma	humerus	15	M	scalp	multiple	nodules	NA	NA	shoulder soft tissues	biopsy	NA	NA	n/a	NA	NA	yes	case report
OS-17	Finnerud 1924	Ossifying sarcoma of the skin metastatic from ossifying sarcoma of the humerus	10.1001/archderm.1924.02360250077005	osteosarcoma	humerus	43	M	scalp, head/neck, face (left submaxillary, right angle of mouth)	multiple	firm bony-hard nodules	16	no	lungs, pleura	biopsy	NA	excision	surgery and radiotherapy για τον αρχικο ογκο	death implied <2 years	<24	yes	case report
OS-18	Ouseph 2007	Osteosarcoma with cutaneous metastases. A case report	10.1159/000325695	osteosarcoma	femur	25	M	scalp, head/neck, trunk (neck, chest wall, abdominal wall)	multiple	erythematous nodules (≤15 mm)	36	no	lung	fnac	alkaline phosphatase+	NA	Multiagent chemotherapy - not fully specified	awd	NA	yes	case report
OS-19	Lee 2017	Paronychia-like digital metastases of osteosarcoma	10.1111/ijd.13394	osteosarcoma	mandible	48	F	foot (left first, third, fourth, fifth toes)	multiple	erythematous patches	33	no	lungs, bones	biopsy	vimentin+, cd99+, cd56+ (scattered), cytokeratin ae1/ae3-, collagen iv-, sma-, s-100-, ema-, nse-	topical clobetasol (misdiagnosed)	doxorubicin	dod	0.5	yes	case report
OS-20	ten Harkel 1997	Skin metastases of osteogenic sarcoma: a case report with review of the literature	10.1097/00043426-199705000-00018	osteosarcoma	femur	14	M	scalp	multiple	nodules	1	no	lung, brain	biopsy	NA	none	cisplatin-doxorubicin	dod	2.5	yes	case report
OS-21	Stavrakakis 1997	Subcutaneous nodules as initial metastatic sites in osteosarcoma	10.1111/j.1365-4362.1997.tb01176.x	osteosarcoma	femur	54	F	trunk, scalp, extremity (abdominal wall, scapular, left thigh, left arm)	multiple	firm subcutaneous nodules, non-ulcerated	3	no	orbit	fna	NA	Systemic chemo	6 cycles (ADR + CDDP alternating with BCD) at the time of meta appearance	complete remission of all nodules	alive at least for 6 months	yes	case report
OS-22-1	Jeffree 1975	The metastatic patterns of osteosarcoma	10.1038/bjc.1975.136	osteosarcoma	femur	NA	NA	NA	NA	NA	NA	NA	lung		NA	NA	not reported	NA	NA	yes	series of varius meta
OS-22-2	>>	>>	>>	osteosarcoma	femur	NA	NA	NA	NA	NA	NA	NA	lung		NA	NA	not reported	NA	NA	yes	series of varius meta
OS-22-3	>>	>>	>>	osteosarcoma	tibia	NA	NA	scalp	NA	NA	NA	NA	lung		NA	NA	not reported	NA	NA	yes	series of varius meta
OS-23	Xie 2012	Unusual Presentation of Extraosseous Metastases on Bone Scintigraphy	10.1097/RLU.0b013e31824c5ec0	osteosarcoma	femur	23	F	trunk (right gluteal region, subcutaneous)	solitary	nodule	24	no	lungs, lymph nodes (supraclavicular, axillary, parotid), peritoneum, tibia	biopsy, CT	NA	NA	chemotherapy	NA	NA	yes	case report
CHS-01	Lee 2008	A Case of Cutaneous Metastases from Chondrosarcoma of the Hip	https://pesquisa.bvsalud.org/portal/resource/pt/wpr-49928	chondrosarcoma	ilium	NA	NA	trunk, scalp, extremities (upper)	multiple	papules, nodules	NA	NA	lungs	NA	NA	NA	NA	NA	NA	no	case report
CHS-02	Correia 2022	A rare case of cutaneous metastasis of distal phalanx chondrosarcoma	10.5070/D328257397	chondrosarcoma	phalanx	71	M	hand, trunk (first left finger, abdomen, chest, buttocks)	multiple	nodules and papules	22	no	lungs, liver, kidney,spleen,mesentery, retroperitoneum	biopsy	mdm2+, p53+, p21+, s100+, fosb+, satb2-, p16-	NA	n/a	dod	1	yes	case report
CHS-03	Leal-Khouri 1990	An unusual cutaneous metastasis of a chondrosarcoma	10.1111/j.1600-0560.1990.tb00102.x	chondrosarcoma	scapula	85	M	face (right nose)	solitary	firm bluish-red nodule (0.5 × 0.5 × 0.1 cm)	115	no	lungs, local recurrence	biopsy	NA	excision	none	dod	8	yes	case report
CHS-04	Ozcanli 2006	Bilateral multiple cutaneous hand metastases of chondrosarcoma	10.1111/j.1468-3083.2006.01584.x	chondrosarcoma	humerus	47	M	hand (bilateral hands)	multiple	painful nodules	24	no	lungs	biopsy	NA	excision	not reported	dod	18	yes	case report
CHS-05	Cruickshank 1945	Chondrosarcoma of a phalanx with cutaneous metastases	10.1002/path.1700570118	chondrosarcoma	phalanx	66	M	face, head/neck, trunk	multiple	nodules	26	no	lungs	biopsy	NA	not specified	not specified	progressive metastatic disease	NA	yes	case report
CHS-06	Karabela-Bouropoulou 1986	Chondrosarcoma of the thumb: An unusual case with lung and cutaneous metastases and death of the patient 6 years after treatment	10.1007/BF00394943	chondrosarcoma	phalanx	41	F	trunk, scalp (abdominal wall, chest wall, frontal scalp)	multiple	subcutaneous nodules	70	no	lungs	biopsy	NA	no treatment	details not given	dod	2	yes	case report
CHS-07	Arce 2000	Cutaneous metastases as initial manifestation of dedifferentiated chondrosarcoma of bone. An autopsy case with review of the literature	10.1034/j.1600-0560.2000.027005262.x	chondrosarcoma	humerus	69	M	trunk (right inguinal, right submammary chest)	multiple	reddish, hard, multibosselated nodules (largest 6×3 cm)	preceded detection of main tumor	no-preceded	lungs, heart, liver, spleen, vertebrae, adrenals, lymph nodes, mesentery, sublingual + peripancreatic tissue	biopsy+autopsy	vimentin+, cd68-, hmb45-, pancytokeratin-, s100-, cea-, actin-	none	none, died before therapy	dod	0.7	yes	Case report + autopsy
CHS-08	Sheer 1986	Cutaneous metastases from chondrosarcoma	10.1111/j.1524-4725.1986.tb01445.x	chondrosarcoma	ischium	47	F	face, trunk, other (nose, right supra-orbital, right buttock, hemi-pelvectomy scar, gingiva)	multiple	dermal/subcutaneous nodules, firm, painless, skin-colored/violaceous, 1–3 cm	98	no	lungs, brain, spleen	biopsy	NA	radiotherapy	Doxorubicin	dod	10	yes	case report
CHS-09	Nazar 2019	Cutaneous Metastasis of Chondrosarcoma: A Case Report With Literature Review	10.18502/crcp.v4i3.1712	chondrosarcoma	mandible	39	F	scalp	multiple	nodules	4	no	NA	biopsy	NA	excision	Chemotherapy + radiotherapy για την μετασταση	alive at reporting	NA	yes	case report
CHS-10	Lambert 1992	Distal phalangeal metastasis of a chondrosarcoma presenting initially as bilateral onycholysis	10.1111/j.1365-2230.1992.tb00263.x	chondrosarcoma	femur	36	M	hand (bilateral ring fingers, distal phalanges)	multiple	brownish-yellow nail detachment, cystic nodules (10 mm) at fingertips	22	no	lungs	biopsy	NA	Surgical excision + superficial X-ray therapy + prednisolone 60 mg/day	Previous chemotherapy (methotrexate, bleomycin, cyclophosphamide, D-actinomycin, cisplatin) completed months before nail lesions	dod	0.1	yes	case report
CHS-11	Tapiavala 2022	Erythematous Nodule on the Upper Back: Answer		chondrosarcoma	ΝΑ	ΝΑ	ΝΑ	ΝΑ	NA	erythematous nodule	NA	NA	NA	biopsy	NA	NA	NA	NA	NA	no	quiz
CHS-12	Stanisz 2012	Metastatic chondrosarcoma - current aspects of a rare event in dermatopathology	10.1111/j.1600-0560.2011.01806.x	chondrosarcoma	ilium	51	F	trunk, extremity, face (back, right thigh, near right eye)	multiple	nodules	8	NA	left atrium, lungs, brain	biopsy	NA	excision	none reported	dod	<12	yes	case report
CHS-13	Froimson 1967	Metastatic chondrosarcoma of the hand. Report of a case	PMID: 5586856	chondrosarcoma	fibula	30	M	hand (right thumb, left ring finger)	multiple	NA	3	no	lung	not reported	NA	NA	not reported	NA	NA	no	case report
CHS-14-1	Amadio 1987	Metastatic tumors of the hand	10.1016/s0363-5023(87)80299-x	chondrosarcoma	humerus	32	M	hand (left thumb distal phalanx)	NA	NA	NA	NA	NA	not reported	NA	ambutation+radiation	details not given	dod	5	yes	part of case series
CHS-14-2	>>	>>	<<	chondrosarcoma	femur	59	M	hand (left thumb distal phalanx)	NA	NA	NA	NA	lungs	not reported	NA	ambutation	details not given	awd	26	yes	part of case series
CHS-15	Kerin 1983	Metastatic tumors of the hand. A review of the literature	PMID: 6654944	chondrosarcoma	NA	30	M	hand (left ring finger)	NA	NA	NA	NA	NA	not reported	NA	NA	not reported	NA	NA	no	series of varius cancers
CHS-16	King 1978	Multiple Cutaneous Metastases of a Scapular Chondrosarcoma	PMID: 646373	chondrosarcoma	scapula	31	F	trunk, hand, foot, scalp, other (left vulva, right thumb, right middle toe, oral mucosa, right heel)	multiple	tender, firm, skin-colored to bluish-red nodules; somewhat cystic or translucent	24	no	recurrence in left scapula, calvarium, right knee, right ankle; lungs, dura mater, parietal cortex, left kidney, spleen, pericardium, pleura, mesentery, omentum, liver, pancreas, ovary	biopsy	NA	irradiation to right thumb, partial left vulvectomy	Weekly actinomycin D	dod	<12	yes	case report
CHS-17	Malek 1994	Solitary subcutaneous metastasis of a chondrosarcoma	10.1007/s001050050158	chondrosarcoma	NA	NA	NA	NA	solitary	NA	84	NA	NA	NA	NA	NA	NA	NA	NA	no	case report
CHS-18	Lalam 2015	Subcutaneous and lung metastases from chondrosarcoma of the thumb	10.1259/bjrcr.20150129	chondrosarcoma	metacarpal	40	F	extremity (left upper arm)	solitary	superficial, firm, encapsulated grey myxoid tissue, partially cystic and hemorrhagic	11	no	lungs, multiple sites later	biopsy	NA	excision	Palliative chemotherapy	dod	<24	yes	Case report
CHS-19	Damron 1995	Subcutaneous involvement after a metacarpal chondrosarcoma. Case report and review of literature	PMID: 7634704	chondrosarcoma	metacarpal	NA	NA	extremity (forearm)	solitary	NA	NA	no	none	unknown	NA	unknown	unknown	NA	NA	no
CHS-20	Papalia 2024	Unusual soft tissue metastases in a patient with chondrosarcoma: a case report	10.1007/s13691-024-00684-4	chondrosarcoma	femur	44	F	scalp, trunk, extremity (thoracic wall, right arm, gluteal, abdominal wall)	multiple	nodules	168	no	lungs		NA	excision of some metas		awd	>24	yes	case report
EWS-01	Shin 2000	A Case of Cutaneous Metastatic Ewing's Sarcoma	https://pesquisa.bvsalud.org/portal/resource/pt/wpr-95549	ewing's		23	F	pelvis	solitary	nodule	36	no	NA	biopsy	cd99	none	chemotherapy (unspecified)	dod	1	no	case report
EWS-02-1	Izquierdo 2002	Cutaneous metastases from Ewing’s sarcoma: report of two cases	10.1046/j.1365-2230.2002.00973.x	ewing's	femur	19	M	face, trunk (chin, perianal)	multiple	chin-pyogenic granuloma-like, perianal skin-erythematous nodule	24	no	pelvis, lungs	biopsy	synaptophysin+, nse+, vimentin+, cd99+ (membranous), mib-1+ (30% nuclei)	excision	VP16, ifosfamide, cisplatin	dod	<12	yes	Case report (part of 2-case series)
EWS-02-2	>>	>>	>>	ewing's	forearm	40	F	extremity (left forearm)	multiple	haemorrhagic vesicles and erythematous nodules	1	no	lungs, bone marrow, multiple lymph nodes, pleural effusion	biopsy	synaptophysin–, nse+ (weak), vimentin+ (focal), cd99+ (membranous), mib-1+ (80% nuclei)	excision	ifosfamide, etoposide	dod	<12	yes	Case report (part of 2-case series)
EWS-03	Toquica 2018	Ewing's sarcoma metastatic to skin: a case report and review of the literature	10.1111/ijd.14031	ewing's	calcaneus	21	M	other (entire skin surface)	multiple	red papules, 3–4 mm, asymptomatic	few days	yes	lungs, lymph nodes, pleura	biopsy	cd99+	none	1 cycle of of VAC chemotherapy (vincristine, doxorubicin, cyclophosphamide), no response	dod	0.2	yes	case report
EWS-04-1	Biswas 2005	Ewing’s sarcoma with cutaneous metastasis—a rare entity: report of three cases	10.4103/0378-6323.18950	ewing's	rib	14	F	extremity, head/neck, trunk (right arm, bilateral supraclavicular, right lateral chest wall)	multiple	nodules, firm, superficial	1.5	no	bone	FNAC	NA	local radiotherapy	vincristine, ifosfamide, etoposide, adriamycin, cyclophosphamide-ξεκινησε για πρωτοπαθη ογκο, συνεχιστηκε	awd	NA	yes	Case report (part of 3-case series)
EWS-04-2	>>	>>	>>	ewing's	ilium	7	F	other (multiple unspecified sites)	multiple	flesh-colored nodules, variable size, some ulcerated, hard on palpation	NA	yes	skeletal, bilateral inguinal lymph nodes	fnac	NA	NA	Continued chemo	dod	0.5	yes	Case report (part of 3-case series)
EWS-04-3	>>	>>	>>	ewing's	ilium	26	M	trunk (left gluteal)	multiple	subcutaneous nodules	12	no	left iliac bone	fnac	NA	NA	continued prior chemo (vincristine, adriamycin, cyclophosphamide, dactinomycin), radiotherapy	NA	NA	yes	Case report (part of 3-case series)
EWS-05	Sarmast 2023	Multifocal Ewing Sarcoma with Pancreatic and Cutaneous Metastasis — A Rare Case Report	https://www.opensciencepublications.com/wp-content/uploads/IJAR-2581-3919-9-187.pdf	ewing's	bilateral scapula	13	M	trunk (right anterior chest wall)	solitary	dermal nodule	0	yes	pancreas, multiple ribs, vertebral bodies, bone marrow	fnac	cd99+, nkx2.2+, ck-, lca-, p63-, ck5-, ck6-, cd56-, desmin-, chromogranin-, myogenin-, insm1-	none	VAC chemotherapy (vincristine, adriamycin, cyclophosphamide) alternating with IE (ifosfamide, etoposide)	NA	NA	yes	case report
EWS-06	Turgut 1994	Multiple intracranial metastases with skull and scalp involvement in Ewing's sarcoma	https://europepmc.org/article/med/7954712	ewing's	NA	NA	NA	NA	NA	NA	NA	NA	NA	NA	NA	NA	NA	NA	NA	no
EWS-07-1	Wesche 2000	Non-hematopoietic cutaneous metastases in children and adolescents: thirty years experience at St. Jude Children's Research Hospital	10.1034/j.1600-0560.2000.027010485.x	ewing's	scapula	9	M	trunk (shoulder, chest)	multiple	NA	NA	NA	NA	not reported	NA	NA	not reported	dod	NA	yes	series of varius cancers
EWS-07-2	>>	>>	>>	ewing's	femur	17	F	extremity, scalp (thigh)	multiple	NA	NA	NA	NA	not reported	NA	NA	not reported	NA	NA	yes	series of varius cancers
CHD-01	Chalmers 1960	A Metastasing Chordoma	10.1302/0301-620X.42B3.556	chordoma	sacrum	49	F	trunk (buttocks, sacrum scar)	multiple	nodules	96	no	muscle (triceps, brachialis)	biopsy	NA	excision	radiotherapy	NA	NA	yes	case report
CHD-02	Kamrin 1964	An evaluation of the diagnosis and treatment of chordoma	10.1136/jnnp.27.2.157	chordoma	sacrococcygeal	NA	NA	NA	NA	NA	NA	NA	NA	not reported	NA	NA	not reported	dod	NA	yes	case series
CHD-03	Jung 2023	A rare case of chordoma cutis	10.1111/cup.14525	chordoma	vertebral column, skull	NA	NA	scalp	solitary	transcluent nodule	8	no	NA	biopsy	brachyury+, ema+, cytokeratin ae1/ae3-	NA	NA	NA	NA	no	case report
CHD-04	Vaz Cunha 2023	A rare case of skin metastasis from a chordoma	10.5070/D329461862	chordoma	sacrum	85	M	face (left nasal base)	solitary	pseudocystic nodule	36	no	lungs, right cervical lymph nodes, left thigh	lungs, right cervical lymph nodes, left thigh	cytokeratin+, ae1/ae3+, cytokeratin 8/18+, ema+, vimentin+, cd10+, p63+ (focal), s100-, cytokeratin 5-, cytokeratin 7-, cytokeratin 20-, moc31-, p40-, cd117-, melanA-, psa-, HepPar1-, ttf1-	excision	none	NA	NA	yes	case report
CHD-05	Riesco-Martínez 2016	A unique case of distant skin metastasis from chondroid chordoma	10.1016/j.jdcr.2015.11.014	chordoma	sacrum	45	F	face, trunk (left cheek, chin, frontal area, back)	multiple	Firm, nontender nodules, erythematous	84	no	soft tissue, liver, bone, lungs	biopsy	pancytokeratin+, vimentin+, s-100+	excision	cisplatin + imatinib μετα τις δερματικες μετα; previously imatinib and sunitinib	dod	5	yes	case report
CHD-06-1	Chambers 1979	Chordoma A clinicopathologic study of metastasis	10.1093/ajcp/72.5.765	chordoma	sacrum	52	M	NA	NA	NA	36	no	none	biopsy	NA	excison+radiotherapy		dod	54	yes	case series
CDH-06-2	>>	>>	>>	chordoma	sacrum	28	M	NA	NA	NA	0	yes	none	biopsy	NA	chemotherapy		awd	>12	yes	case series
CHD-06-3	>>	>>	>>	chordoma	sacrum	59	M	NA	NA	NA	0	yes	bone	biopsy	NA	excision		awd	>48	yes	case series
CHD-07	Wang 1968	Chordoma: brief review of the literature and report of a case with widespread metastases	10.1002/1097-0142(196807)22:1<162::aid-cncr2820220119>3.0.co;2-x	chordoma	sacrum	59	M	trunk, head/neck, extremity (buttocks, right axilla, infraclavicular, right deltoid)	multiple	firm nodules	24	no	lungs, pleura, pericardium, myocardium, retroperitoneum, liver, muscle, mediastinum	biopsy+autopsy	NA	Palliative radiotherapy, excision	Limited chemotherapy, experimental	dod	108	yes	case report
CHD-08	Rubin 2005	Chordoma cutis (2005)	10.1016/j.jaad.2004.07.055	chordoma	sacrum	70	F	trunk (back)	solitary	1.2 × 1.0 cm firm, nontender nodule	84	no	liver, spleen	biopsy	s-100+, ck+, ema+	excision	none	dod	15	yes	case report
CHD-09	Persichetti 2007	Chordoma Cutis (2007)	10.1111/j.1524-4725.2007.33329.x	chordoma	sacrum	61	F	trunk	solitary	papule	59	no	NA	biopsy	keratin+, ema+, s-100+, cea-, melanA-	NA	NA	awd	NA	no	case report
CHD-10	Su 1993	Chordoma cutis: a report of nineteen patients with cutaneous involvement of chordoma	10.1016/0190-9622(93)70153-k	chordoma	sacrum	NA	NA	scalp (left frontoparietal)	solitary	nodule	60	no	NA	not reported	NA	NA	not reported	NA	NA	yes	case series of chordoma
CHD-11-1	Dimopoulos 2023	Chordoma metastatic to skin: A report of two cases and a brief review of the literature	10.1111/cup.14348	chordoma	thoracolumbar spine	60	M	face (left lower jaw)	solitary	0.9 cm, dermis/subcutaneous, pigmented nodule	108	no	NA	biopsy	brachyury+	excision	Prior radiation and imatinib for primary/recurrent disease	awd	NA	yes	Case report (part of 2-case series)
CHD-11-2	>>	>>	>>	chordoma	sacrum	66	M	face (right chin)	solitary	3 cm, irregular firm subcutaneous nodule	72	no	liver, lungs	biopsy	brachyury+	excision	Prior radiation and imatinib for metastatic disease	awd	NA	yes	Case report (part of 2-case series)
CHD-12	Jones 1994	Chordoma with cutaneous metastasis	PMID: 7805407	chordoma	NA	NA	NA	NA	NA	NA	NA	NA	NA	NA	NA	NA	NA	NA	NA	no
CHD-13	Peramezza 1993	Chordoma with Multiple Skin Metastases	10.1159/000247368	chordoma	sacrum	61	M	trunk, extremity, face, head/neck (shoulders, left arm, face, head)	multiple	nodules, translucent or brownish red/dark gray, elastic-hard, painful	6	no	none	biopsy	cytokeratins+ (strong/diffuse), ema+ (focal), s-100+ (focal), vimentin+	excision	External beam irradiation (Co-60), polychemotherapy (unspecified) για την μετα	NA	NA	yes	case report
CHD-14	Lountzis 2006	Cutaneous metastatic chordoma with concomitant tuberous sclerosis	10.1016/j.jaad.2005.08.061	chordoma	skull base	2	M	trunk, head/neck, extremity (trunk, neck, extremities)	multiple	blue-gray dermal/subcutaneous nodules, 2–10 mm, asymptomatic, no surface change	preceded detection of main tumor	no-preceded	brain, spinal cord, lungs, heart, liver, kidneys	biopsy	s-100+, cytokeratin ae1/ae3+, ema+	none specific	Intensive multi-agent sarcoma chemotherapy (cisplatin, doxorubicin, VP-16, vincristine, ifosfamide, later oral VP-16)	alive, complete response after 24 months of therapy	>54	yes	case report
CHD-15	Berlucchi 2020	Cutaneous Metastasis from Cervical Spinal Chordoma: Case Report and Literature Review	10.1016/j.wneu.2020.02.018	chordoma	cervical spine	55	M	head/neck (base of neck)	solitary	firm, dome-shaped nodule, painful	60	no	NA	biopsy	pancytokeratin+, ema+, vimentin+ , s-100+	excision	none required	alive at reporting	NA	yes	case report
CHD-16	Gleghorn 2017	Cutaneous Metastasis From Sacral Chordoma	10.1097/DAD.0000000000000757	chordoma	sacrum	61	M	scalp (left occipital)	solitary	rubbery, pink, shiny, dome-shaped nodule, painful	96	no	NA	biopsy	s-100+, pancytokeratin (ae1/ae3)+, brachyury+ sma-, p63-, ck7-	excision	none required	alive at reporting	NA	yes	case report
CHD-17	Unnikrishnan 2019	Cutaneous Metastasis from Sacral Chordoma: A Case Report	https://ijbc.ir/browse.php?a_id=867&sid=1&slc_lang=en&ftxt=1	chordoma	sacrum	48	M	extremity (thigh, both forearms), sacrum	multiple	firm subcutaneous nodules	0	yes	lungs	biopsy	ck+, s-100+	none	none (declined chemotherapy)	NA (progressive metastatic disease)	NA	yes	case report
CHD-18	Chaabane 2015	Cutaneous metastasis of a sacral chordoma mimicking a proliferating cyst of the scalp	10.1016/j.lpm.2015.04.023	chordoma	sacrum	64	M	scalp	solitary	subcutaneous, nodular, firm, 3 cm, dome-like, initially mimicking proliferating pilar cyst	96	no	right shoulder (soft tissue)	biopsy	pancytokeratin+, ema+, vimentin+, s-100+	excision of scalp lesion	none	NA	NA	yes	case report
CHD-19	Ogi 1995	Cutaneous metastasis of CNS chordoma	10.1097/00000372-199512000-00013	chordoma	skull base	22	F	extremity (thigh)	soilitary	elastic, tender, hard, movable nodule 4cm	12	no	lungs, lymph nodes, pelvic cavity	biopsy	s-100+, cytokeratin+	excision	none, excison of primary	dod	30	yes	case report
CHD-20	Gattoni 2005	Cutaneous spreading of a chordoma	10.1016/s0151-9638(05)79335-2	chordoma	skull base	56	M	face (nasolabial fold)	solitary	nodule	60	no	lymph nodes	biopsy	vimentin+, s-100+, ema+, cytokeratin 8+, cytokeratin 19+, high molecular weight cytokeratin+ (focal)	excision	imatinib	dod	10	yes	case report
CHD-21	Cesinaro 1995	Cutaneous metastasis of chordoma (1995)	10.1097/00000372-199512000-00014	chordoma	sacrum	40	M	face (right nose)	solitary	hard nodule 5mm	14	no	NA	biopsy	s-100+, vimentin+, low molecular weight keratins (ae1, cam 5.2)+	excision	none	NA	NA	yes	case report
CHD-22	Ruiz 2000	Cutaneous metastasis of chordoma (2000)	10.1046/j.1524-4725.2000.09216.x	chordoma	sacrum	62	M	trunk, face (left scapula, columella of nose)	solitary (each lesion)	nodular, erythematous, firm, both of them	84	no	lungs, left posterior chest wall, right triceps tendon (presumed)	mohs	ema+, broad-spectrum cytokeratin+, vimentin+, pas+, s-100+ (in primary) - (in skin mets)	excision	none	NA	NA	yes	case report
CHD-23	Benahmed 2021	Dermatoscopic findings of cutaneous chordomas mimicking cutaneous metastasis of melanoma	10.1016/j.jdcr.2021.10.020	chordoma	sacrum	88	F	extremity (leg)	multiple	nodules	84	no	none	biopsy	s-100+, pancytokeratin+	excision	none	awd	>3	yes	case report
CHD-24	Collins 2012	Incidentally discovered distant cutaneous metastasis of sacral chordoma: a case with variation in S100 protein expression (compared to the primary tumor) and review of the literature	10.1111/j.1600-0560.2012.01895.x	chordoma	sacrum	44	M	trunk (right upper back)	solitary	papule, 4 mm, pink, shiny, slightly raised, dome-shaped	144	no	lungs (bilateral), soft tissue of right shoulder, posterior right chest wall, left abdominal wall, inferior pelvis, bones	biopsy	pancytokeratin+, vimentin+, s-100- (in skin mets) +(in primary), ema+ (patchy, weak), cea-, sma-, pan-melanoma-	excision	Multiple prior chemotherapies for lung mets (ifosfamide, gemcitabine/docetaxel, gemcitabine/perifosine, imatinib, Reolysin, sorafenib, sirolimus, thalidomide)	Progressive metastatic disease with multiple painful lesions, weight loss	NA	yes	case report
CHD-25	Malone 1987	Lumbosacral chordoma metastatic to the eyelid	10.1016/s0161-6420(87)33339-1	chordoma	sacrum	65	M	face (eyelid)	solitary	10 x 5 x 5-mm cyst	24	no	none	biopsy	NA	excision	only radiation for primary	NA	NA	yes	case report
CHD-26	Couldwell 1996	Malignant Clival Chordoma with Postoperative Cutaneous Metastases	10.1055/s-2008-1058914	chordoma	skull base	8	F	trunk (dorsal thoracic, trapezius flap site)	multiple nodules along flap harvest site	subcutaneous nodules	4	no	peritoneum, spinal fluid, local recurrence at clival/preclival region	biopsy	cytokeratin+, ema+, s-100+, hmb-45-	excision	Prior chemotherapy: etoposide, ifosfamide, carboplatinum, mesna (limited response)	Aggressive disease; multiple cutaneous and peritoneal metastases; high risk of iatrogenic seeding; poor prognosis	NA	yes	case report
CHD-27	Markwalder 1979	Metastatic chordoma (1979)	PMID: 524263	chordoma	NA	NA	NA	NA	NA	NA	NA	NA	NA	NA	NA	NA	NA	NA	NA	no
CHD-28	Suarez-Conde 2019	Metastatic chordoma (2019)	10.1016/j.jdcr.2019.07.029	chordoma	sacrum	60	M	scalp, extremity, trunk, head/neck, face (right arm, gluteus, neck, back)	multiple	firm, translucent, mucoid nodules, pale/reddish-brown or bluish	12	no	lungs, bones	biopsy	cytokeratin ae1/ae3+, ema+	sunitinib		dod	35	yes	case report
CHD-29-1	Vergara 2008	Metastatic disease from chordoma	10.1007/s12094-008-0243-4	chordoma	sacrum	57	M	scalp, extremity, trunk (right arm, back)	multiple	subcutaneous nodules	108	no	NA	biopsy	NA	excision, palliative radiotherapy	Ifosfamide + VP-16 (3 courses, no response)	dod	30	yes	case series
CHD-29-2	>>	>>	>>	chordoma	sacrum	63	M	head/neck, extremity, trunk (neck, right arm, perianal)	multiple	subcutaneous nodules	24	no	Lung, bone (vertebrae, L3)	biopsy	NA	NA	NA	awd	>24	yes	case series
CHD-30	Narang 2018	Multiple cutaneous metastasis of sacral chordoma, mimicking neurofibromas clinically	https://pacificejournals.com/journal/index.php/apalm/article/view/1753	chordoma	sacrum	61	Μ	head/neck, face, scalp	multiple	nodules	60	no	pelvis, lymph nodes, vertebrae, rib	biopsy	pancytokeratin+, vimentin+, s-100-	excision	imatinib, radiotherapy	NA	NA	yes	case report
CHD-31	Svoboda 2012	Multiple cutaneous metastatic chordomas from the sacrum	10.1016/j.jaad.2011.07.037	chordoma	sacrum	78	F	scalp, extremity, trunk (left forearm, abdomen)	multiple	rubbery, flesh-colored nodules	24	no	bone (L2, T7 vertebrae, right scapula, left 10th rib)	biopsy	vimentin, low-molecular-weight keratins+, ema+, s-100+	sorafenib, monthly zoledronic acid for bone lesions		awd after 12 months	NA	yes	case report
CHD-32	Miller 1997	Multiple smooth skin nodules. Chordoma cutis	10.1001/archderm.1997.03890480101016	chordoma	sacrum	61	M	trunk	multiple	firm, smooth, nontender nodules, slightly violaceous hue	72	no	NA	biopsy	keratin+, vimentin+, s-100+	surgical resection, radiation therapy, chemotherapy (adozelesin, toremifene citrate, doxorubicin)		dod	48	yes	case report
CHD-33	D'Amuri 2017	On a Rare Cutaneous Metastasis from a Sacrococcygeal Chordoma	10.1155/2017/5281239	chordoma	sacrum	68	F	trunk (right dorsal)	solitary	solid, well-defined, ovoid, 4 cm	120	no	NA	biopsy	s-100+, cytokeratin ae1/ae3+, ema+, vimentin+, cea-, sma-	excision	None reported	No recurrence detected at primary site; skin metastasis completely excised	NA	yes	case report
CHD-34	Willis 1930	Sacral chordoma with widespread metastases	10.1002/path.1700330418	chordoma	sacrum	36	F	head/neck (neck)	solitary	firm hemispherical gelatinous nodule	48	no	lungs, heart, liver, spleen, kidneys, thyroid, LNs	autopsy	NA	none, identified after death	palliative x-ray therapy	death	4	yes	case report
CHD-35	Graf 1944	Sacrococcygeal chordoma with metastases	https://scholar.google.com/scholar?hl=el&as_sdt=0%2C5&q=Sacrococcygeal+chordoma+with+metastases+1944&btnG=	chordoma	NA	NA	NA	NA	NA	NA	NA	NA	NA	NA	NA	NA	NA	NA	NA	no
CHD-36	Yarom 1970	Sacrococcygeal chordoma with unusual metastases	10.1002/1097-0142(197003)25:3<659::AID-CNCR2820250322>3.0.CO;2-Y	chordoma	sacrum	57	M	trunk, extremity (lower abdomen, genitalia, right thigh)	multiple	well-delineated, gray, firm nodules with gelatinous softening	36	no	heart, skeletal muscle, lungs	biopsy+autopsy	NA	none specific	Irradiation + nitrogen mustard	death	72	yes	case report
CHD-37	Gartmann 1976	Skin metastasis of a chordoma	PMID: 1007357	chordoma	NA	NA	NA	NA	solitary	nodule	NA	NA	NA	NA	NA	NA	NA	NA	NA	no
CHD-38	Wiacek 2014	Unusual location of chordoma metastasis	PMID: 24941302	chordoma	sacrum	47	Μ	trunk (surgical scar)	solitary	nodule	48	no	bone, muscle, pelvis	biopsy	NA	fnac+excision	none reported at time of meta,	awd	>12	no	case report

## Sheet: Aggregate_Plan
Metric	Definition	Value_or_Formula (fill after data entry)	Notes
n_total_cases	Total number of cases across all articles
n_by_histology_osteosarcoma	Count of cases with histology == Osteosarcoma
n_by_histology_chondrosarcoma	Count of cases with histology == Chondrosarcoma
n_by_histology_ewing	Count of cases with histology == Ewing
n_by_histology_chordoma	Count of cases with histology == Chordoma
n_by_histology_other	Count of cases with histology == Other
site_freq_scalp	Count of cases with Skin_Met_Site containing 'scalp'
site_freq_trunk	Count of cases with Skin_Met_Site containing 'trunk'
site_freq_extremity	Count of cases with Skin_Met_Site containing 'extremity'
site_freq_hand	Count of cases with Skin_Met_Site containing 'hand' or 'finger'
pct_multiple_vs_solitary	Percent multiple vs solitary lesions
median_latency_months_overall	Median latency from primary to skin met (months), overall
median_latency_by_histology	Median latency stratified by histology
median_survival_from_skin_met_overall	Median survival from skin metastasis (months), overall
outcome_distribution	Counts of NED/AWD/DOD/unknown
